# Supplementary material for: Comparable Accuracies of Nonstructural Protein 1- and Envelope Protein-Based Enzyme-Linked Immunosorbent Assays in Detecting Anti-Dengue Immunoglobulin G Antibodies
Source: Diagnostics (Basel). 2021 Apr 21;11(5):741. doi: 10.3390/diagnostics11050741 (PMC8143319; doi:10.3390/diagnostics11050741)
Supplement: Supplementary file 1 [file diagnostics-11-00741-s001.zip]

Archive with 1 entries (1 files):
- diagnostics-1133528-supplementary.pdf
